# Supplementary material for: A Structural Equation Model of Impulsivity, Psychological Resilience, and Internet Gaming Disorder: Testing Direct and Indirect Pathways Among Saudi University Students
Source: Healthcare (Basel). 2026 Jul 2;14(13):1955. doi: 10.3390/healthcare14131955 (PMC13362406; doi:10.3390/healthcare14131955)
Supplement: Supplementary file 1 [file healthcare-14-01955-s001.zip]

Archive with 1 entries (1 files):
- healthcare-4378932-supplementary.pdf
